# Supplementary material for: An analysis of intersectional disparities in alcohol consumption in the US
Source: Soc Sci Med. Author manuscript; Available in PMC 2026 Jan 30. (PMC12857125; doi:10.1016/j.socscimed.2024.117514)
Supplement: Table S1 [file NIHMS2131773-supplement-Table_S1.xlsx]

## Sheet: results binary drinking status 
Sex	Age	Race and ethnicity	Education level	n	Total estimate	Total Lower CI	Total Upper CI	Additive only estimate	Additive only Lower CI	Additive only Upper CI	Interaction only estimate	Interaction only Lower CI	Interaction only Upper CI
Male	21-24	NH White	4+ years of college	1685	88.3	87.7	88.8	88.4	88	88.8	-0.1	-0.8	0.4
Male	21-24	NH Multiracial	4+ years of college	57	85.8	84.4	87.6	86	85.3	86.5	-0.2	-1.4	1.1
Female	21-24	NH White	4+ years of college	2476	85.4	85	85.9	81.5	80.9	82.3	3.9	3	4.5
Female	21-24	NH Multiracial	4+ years of college	80	82.1	80.2	84	78	77.1	79.1	4.1	2.7	5.5
Male	25-59	NH White	4+ years of college	33400	82.1	82	82.3	83.9	83.2	84.8	-1.8	-2.6	-1.1
Male	21-24	NH Multiracial	some college	143	80.9	79.3	82.8	82.7	82	83.4	-1.8	-3.4	-0.3
Male	21-24	NH White	some college	4070	80.8	80.4	81.2	85.6	85.3	85.9	-4.8	-5.3	-4.3
Male	25-59	NH Multiracial	4+ years of college	550	79.7	78.6	80.7	80.8	79.8	81.7	-1.1	-2.2	0
Male	21-24	Hispanic	4+ years of college	241	79.3	77.8	80.7	81.5	80.8	82.2	-2.1	-3.6	-0.8
Female	25-59	NH White	4+ years of college	40193	79.1	78.9	79.3	75.2	74.1	76.4	4	2.9	4.8
Male	25-59	Hispanic	4+ years of college	3737	78.6	78.1	79.2	75.1	73.8	76.7	3.5	2	4.9
Female	21-24	NH White	some college	4369	77.5	77.1	77.8	77.5	77.1	78.1	0	-0.6	0.5
Male	21-24	NH White	high school or less	2714	77.5	77	78	77.1	76.6	77.5	0.4	-0.3	1
Male	21-24	NH AI/AN	4+ years of college	3	77.1	73.8	80.8	77.3	76.3	78.3	-0.2	-3.2	3.1
Male	21-24	NH Black	4+ years of college	167	76.9	75.3	78.3	78	76.8	78.9	-1.1	-3	0.8
Male	25-59	NH White	some college	27932	76	75.8	76.3	80.4	79.5	81.3	-4.3	-5.1	-3.6
Male	21-24	Hispanic	some college	1073	75.5	74.7	76.3	77.5	76.6	78.2	-2	-3.3	-1
Male	25-59	NH Multiracial	some college	730	75.2	74.1	76.4	76.7	75.8	77.8	-1.5	-2.9	0
Male	21-24	NH AI/AN	some college	34	74.8	72.6	77	72.7	71.5	74.2	2.1	-0.6	4.1
Female	21-24	NH Multiracial	some college	209	74.3	73	75.6	73.5	72.5	74.6	0.8	-1.3	2.8
Male	25-59	Hispanic	some college	5825	73.4	73	73.8	70.3	69.1	71.4	3.1	2	4.3
Female	21-24	Hispanic	4+ years of college	309	72.7	71.1	74.5	71.8	71	73.1	0.9	-1.1	2.9
Female	25-59	NH Multiracial	4+ years of college	722	72	70.6	73.2	70.9	69.9	72.1	1.1	-0.6	2.6
Male	21-24	NH Multiracial	high school or less	119	71.8	69.8	74.3	73	72	74	-1.2	-3	1.1
Male	60+	NH White	4+ years of college	15256	70.1	69.8	70.4	67.5	66.4	68.7	2.6	1.5	3.5
Female	25-59	NH White	some college	35122	69.7	69.5	70	70.3	69.4	71.3	-0.6	-1.6	0.2
Male	21-24	NH Black	some college	732	67.8	66.4	69	73.5	72.7	74.2	-5.7	-6.9	-4.2
Female	21-24	NH Black	4+ years of college	370	67.7	65.9	69.2	67.2	65.6	68.7	0.5	-1	2.4
Male	25-59	NH White	high school or less	31574	67.7	67.4	67.9	69.8	68.5	71.2	-2.1	-3.6	-0.8
Female	21-24	NH AI/AN	4+ years of college	12	66.4	62.5	70.4	66.4	65.3	67.8	0	-3.2	3.2
Male	21-24	NH Asian	4+ years of college	423	66.4	64.8	68	72.5	71.8	73.4	-6.1	-7.8	-4.5
Male	25-59	NH Black	some college	5861	66.3	65.8	66.7	65.6	64.4	66.6	0.7	-0.4	1.8
Female	25-59	NH Multiracial	some college	1030	66.2	65.1	67.1	65.6	64.4	66.6	0.6	-0.7	1.9
Male	25-59	NH Black	4+ years of college	3890	65.7	65.2	66.3	70.9	69.2	72.3	-5.1	-6.5	-3.7
Male	25-59	NH Multiracial	high school or less	690	65.5	64.5	66.7	65	63.6	66.2	0.5	-1.3	2.4
Male	21-24	NH AI/AN	high school or less	57	65.3	62.6	67.9	60.1	59	61.5	5.1	3.1	7.7
Female	21-24	NH Multiracial	high school or less	123	65.1	62.5	67.9	61	60	62.1	4.1	1.6	7
Female	25-59	Hispanic	4+ years of college	5011	65	64.5	65.6	63.6	62.4	65.1	1.4	-0.1	3
Male	21-24	Hispanic	high school or less	2219	64.9	64.2	65.6	66	65.1	67	-1.1	-2.3	0.1
Female	21-24	NH White	high school or less	2722	64.8	64.2	65.4	66	65.3	66.6	-1.2	-2.1	-0.4
Male	25-59	NH AI/AN	some college	314	64.5	62.7	66.4	64.7	63.3	66.3	-0.3	-2.7	2.1
Male	25-59	NH Asian	4+ years of college	5098	64.4	63.7	64.9	64.4	63	65.9	-0.1	-1.5	1.3
Male	25-59	NH Asian	some college	1455	64.1	63.2	64.9	58.6	57.5	59.8	5.5	3.9	6.9
Male	21-24	NH Asian	some college	413	63.9	62	65.8	67.3	66.5	68.2	-3.4	-5.7	-1.2
Male	25-59	Hispanic	high school or less	17862	63.9	63.6	64.2	57.2	55.7	58.7	6.7	5.3	8.1
Female	60+	NH White	4+ years of college	14626	63.8	63.5	64.2	54.6	53.6	55.7	9.2	8.2	10.3
Male	25-59	NH AI/AN	4+ years of college	147	63.7	61.8	65.4	70.1	68.8	71.5	-6.4	-8.7	-4.7
Female	21-24	Hispanic	some college	1455	62.3	61.4	63.1	66.6	65.6	67.6	-4.3	-5.8	-3
Female	21-24	NH AI/AN	some college	57	61.4	59	64.4	60.7	59.2	62.2	0.7	-2.9	3.3
Male	60+	Hispanic	4+ years of college	728	60.4	59.3	61.4	54.6	53.6	56	5.8	4.3	7.4
Male	25-59	NH Black	high school or less	8866	59.5	59	60	51.8	50.1	53.5	7.7	6.1	9.3
Male	21-24	NH Black	high school or less	817	58.9	57.5	60.1	61	60.2	61.7	-2.1	-3.3	-0.9
Male	21-24	NH Asian	high school or less	134	58.7	56.9	60.6	53.8	53.1	54.5	5	3	6.7
Female	25-59	NH Black	4+ years of college	6226	58.7	58.1	59.1	58.5	56.6	60.4	0.2	-1.7	1.8
Male	60+	NH White	some college	12108	58.6	58.2	58.9	61.9	61	62.6	-3.4	-4	-2.4
Female	25-59	NH White	high school or less	31780	57.9	57.6	58.2	57.2	55.8	58.8	0.7	-1	2.2
Female	21-24	NH Black	some college	1307	57.9	57.1	58.9	61.6	60.6	62.7	-3.7	-4.9	-2.2
Female	25-59	Hispanic	some college	8503	57.9	57.4	58.4	57.8	56.8	58.9	0.1	-0.8	1.1
Female	21-24	NH Asian	some college	424	56.4	54.9	57.9	54.4	53.5	55.4	2	0.6	3.4
Female	25-59	NH Multiracial	high school or less	726	56.3	54.8	57.6	51.8	50.5	53	4.5	2.5	6.2
Female	25-59	NH AI/AN	4+ years of college	212	55.5	53.6	57.4	57.6	56.1	59.2	-2.2	-4.8	0
Male	60+	NH Multiracial	4+ years of college	137	55.4	53	58	62.6	61.4	63.9	-7.2	-9.9	-4.5
Female	21-24	NH Asian	4+ years of college	413	54.5	53.1	55.6	60.4	59.3	61.7	-5.9	-7.6	-4.2
Male	25-59	NH AI/AN	high school or less	473	54.5	52.9	56.3	50.9	49.3	52.3	3.6	2.1	5.6
Female	25-59	NH Black	some college	10686	53.6	53.2	54	52.4	51.5	53.7	1.1	-0.3	2.3
Male	60+	Hispanic	some college	935	53.5	52.2	54.5	48.5	47.4	50	5	3.6	6.6
Male	60+	NH Multiracial	some college	198	52.2	50.1	54.3	56.7	55.5	58.1	-4.5	-7	-2.3
Female	25-59	NH AI/AN	some college	447	52.2	50.8	53.7	51.5	50.3	53.1	0.6	-1.3	2.3
Female	21-24	NH AI/AN	high school or less	54	51.9	49.1	54.8	46.6	45.1	48	5.3	2	8.6
Male	25-59	NH Asian	high school or less	1541	51.9	51	52.9	44.4	43.3	45.6	7.5	6.2	9
Female	60+	NH Multiracial	4+ years of college	168	51.4	49.3	53.6	49.2	47.7	50.7	2.2	-0.2	4.5
Female	60+	NH White	some college	18792	50.8	50.5	51.1	48.5	47.5	49.5	2.3	1.2	3.1
Male	60+	NH Black	4+ years of college	1041	48.2	47.4	49	49.2	47.6	50.7	-1	-2.5	0.6
Male	60+	NH Black	some college	1564	47.3	46.5	48.2	43.1	41.6	44.5	4.3	3.1	5.6
Female	21-24	NH Black	high school or less	1354	46.4	45.8	47.1	47.5	46.8	48.4	-1	-2.2	-0.1
Male	60+	NH Asian	4+ years of college	1022	46.3	45.2	47.3	41.9	40.5	43.1	4.5	3.1	6.1
Male	60+	NH White	high school or less	20941	45.2	44.9	45.6	47.8	46.8	48.4	-2.6	-3.2	-1.4
Female	25-59	NH Asian	4+ years of college	5257	44.5	44.1	45	51.2	49.5	52.6	-6.7	-8.1	-5.7
Female	25-59	NH AI/AN	high school or less	556	44.1	42.9	45.2	37.5	35.9	38.7	6.6	4.8	8.4
Female	25-59	NH Asian	some college	1667	43.4	42.5	44.2	45.1	43.8	46.1	-1.7	-3	-0.3
Female	60+	NH Multiracial	some college	293	43.3	41.4	45	43.1	42.1	44.3	0.2	-1.9	1.8
Female	25-59	NH Black	high school or less	12790	43.2	42.8	43.6	38.3	37.3	39.6	4.8	3.8	6
Female	60+	Hispanic	4+ years of college	747	42.8	41.8	43.8	41	39.9	42.2	1.8	0.6	3.1
Male	60+	NH AI/AN	4+ years of college	43	42.8	39.2	46.1	48.3	46.7	50.1	-5.5	-8.6	-2.6
Male	60+	NH AI/AN	some college	96	40.3	37.6	43.2	42.2	40.5	43.8	-1.9	-4.6	1.2
Female	21-24	NH Asian	high school or less	111	40.2	38	42.8	40.2	39.3	41.1	0	-2.4	2.8
Male	60+	NH Multiracial	high school or less	316	40	38.3	41.6	42.5	41.1	43.8	-2.5	-4.3	-0.8
Female	60+	Hispanic	some college	1387	39.8	38.8	40.7	35.2	34.3	36.4	4.5	3.2	5.7
Male	60+	Hispanic	high school or less	4229	39.7	39.2	40.3	34.7	33.7	35.7	5.1	3.9	6.1
Male	60+	NH Asian	some college	441	39.7	38.6	41	36	34.9	37	3.7	2.3	5.2
Female	60+	NH Black	4+ years of college	1637	39	38.1	39.8	35.9	34.7	37	3.1	1.9	4.4
Female	21-24	Hispanic	high school or less	2334	38.6	38.1	39.2	52.9	51.7	54	-14.3	-15.6	-12.9
Male	60+	NH Black	high school or less	4603	35.3	34.9	35.9	29.9	28.9	31	5.4	4.4	6.6
Female	60+	NH AI/AN	4+ years of college	53	35.2	32.7	37.8	35.1	33.9	36.3	0.1	-2.8	2.8
Female	25-59	Hispanic	high school or less	21698	34.8	34.6	35	43.6	42.6	44.6	-8.8	-10	-7.8
Female	60+	NH White	high school or less	35123	33.1	32.9	33.3	34.7	33.6	35.5	-1.6	-2.3	-0.5
Male	60+	NH Asian	high school or less	867	33	32.1	33.9	24.1	23.4	24.9	8.9	7.6	10.2
Female	60+	NH Black	some college	2688	31.3	30.7	32	30.4	29.6	31.4	0.8	-0.2	2
Male	60+	NH AI/AN	high school or less	190	30.3	28.3	32	29.2	28	30.6	1.1	-0.7	2.7
Female	60+	NH AI/AN	some college	115	29.4	27	31.7	29.7	28.4	30.9	-0.3	-2.6	2.2
Female	60+	NH Multiracial	high school or less	436	27.7	26.4	29	30	28.8	31.1	-2.2	-3.7	-0.6
Female	60+	NH Asian	4+ years of college	1038	26.1	25.4	27	29.4	28.4	30.3	-3.3	-4.4	-1.8
Female	60+	NH Asian	some college	620	25.7	24.5	26.8	24.6	23.8	25.5	1.1	-0.4	2.3
Female	25-59	NH Asian	high school or less	2093	25.5	24.8	26.2	31.6	30.7	32.5	-6.1	-7.3	-5
Female	60+	Hispanic	high school or less	6813	19.9	19.6	20.2	23.5	22.7	24.4	-3.6	-4.5	-2.6
Female	60+	NH Black	high school or less	7475	17.1	16.8	17.4	19.8	19.1	20.6	-2.7	-3.3	-2.1
Female	60+	NH AI/AN	high school or less	230	15.4	14.4	16.2	19.3	18.3	20.2	-3.8	-5.1	-2.3
Female	60+	NH Asian	high school or less	1657	12.5	11.9	13	15.5	15	16.1	-3	-3.8	-2.2
Supplementary table 1. Table of the estimated proportion of current drinkers (and 95% CI) for each intersectional stratum
