# Supplementary material for: An analysis of intersectional disparities in alcohol consumption in the US
Source: Soc Sci Med. Author manuscript; Available in PMC 2026 Jan 30. (PMC12857125; doi:10.1016/j.socscimed.2024.117514)
Supplement: Table S2 [file NIHMS2131773-supplement-Table_S2.xlsx]

## Sheet: results_grams_drinkers
Sex	Age	Race and ethnicity	Education level	Total estimate	Total Lower CI	Total Upper CI	Additive only estimate	Additive only Lower CI	Additive only Upper CI	Interaction only estimate	Interaction only Lower CI	Interaction only Upper CI
Male	21-24	NH White	4+ years of college	25.3	24.5	25.9	22.7	21.4	23.8	2.6	1.1	4
Male	21-24	NH White	some college	23.3	22.8	23.8	19.9	18.7	20.8	3.4	2.5	4.4
Male	21-24	NH AI/AN	4+ years of college	22.2	19.5	24.4	20.4	19.4	21.4	1.8	-1	4.3
Male	21-24	NH Multi-racial	4+ years of college	19.2	17.1	20.7	19.1	18	20.3	0.2	-2.5	2.2
Male	21-24	NH AI/AN	some college	18.8	16.2	21.6	17.9	16.9	18.6	0.9	-1.8	3.4
Male	21-24	NH Multi-racial	some college	18.4	16.4	20.1	16.7	15.8	17.3	1.7	-0.3	3.4
Male	21-24	NH AI/AN	high school or less	17.4	15.3	19.2	17.1	16.1	18.1	0.3	-1.8	2.2
Male	21-24	NH Multi-racial	high school or less	16.6	14.9	17.6	16	15.1	16.7	0.6	-0.8	2
Male	21-24	NH White	high school or less	15.3	14.9	15.6	19	17.8	20.3	-3.8	-4.9	-2.7
Male	21-24	NH Black	4+ years of college	15.3	14.1	16.4	14.4	13.6	15.1	0.9	-0.3	2
Male	21-24	Hispanic	4+ years of college	15.3	14.1	16.4	15	14.2	15.6	0.3	-1	1.2
Male	25-59	NH White	4+ years of college	14	13.9	14.1	15.1	14.1	16	-1.1	-1.9	-0.1
Male	21-24	Hispanic	some college	13.6	13.1	14.2	13.1	12.5	13.8	0.5	-0.2	1.3
Male	60+	NH White	4+ years of college	13.1	12.9	13.2	11.7	11	12.2	1.4	0.8	1.9
Male	25-59	NH Multi-racial	4+ years of college	12.8	12	13.6	12.7	11.9	13.4	0.2	-0.7	0.9
Male	25-59	NH Black	high school or less	12.6	12.3	12.7	8	7.7	8.4	4.5	4.2	4.9
Male	25-59	NH White	some college	12.4	12.2	12.5	13.2	12.5	14.1	-0.9	-1.6	-0.1
Male	25-59	NH White	high school or less	12.3	12.2	12.5	12.7	12	13.3	-0.4	-1.1	0.3
Male	25-59	NH AI/AN	high school or less	11.9	11.2	12.6	11.4	10.8	11.9	0.5	-0.4	1.3
Female	21-24	NH White	4+ years of college	11.9	11.6	12.2	8.5	8.1	8.9	3.4	3	3.8
Male	21-24	Hispanic	high school or less	11.8	11.4	12.2	12.6	11.9	13.1	-0.7	-1.3	-0.1
Male	25-59	NH Multi-racial	high school or less	11.3	10.7	11.7	10.6	10.1	11.1	0.6	0	1.2
Male	25-59	NH AI/AN	4+ years of college	11.2	9.9	12.2	13.6	12.9	14.1	-2.4	-3.5	-1.3
Male	25-59	Hispanic	high school or less	11.1	11	11.2	8.4	8	8.6	2.7	2.4	3.1
Male	21-24	NH Asian	high school or less	10.8	9.8	11.7	10	9.4	10.6	0.7	-0.2	1.8
Male	25-59	NH Multi-racial	some college	10.7	10.3	11.2	11.1	10.5	11.7	-0.4	-1.1	0.1
Male	25-59	NH AI/AN	some college	10.7	10.1	11.4	11.9	11.3	12.6	-1.2	-2.1	0
Male	60+	NH AI/AN	4+ years of college	10.4	8.6	12	10.5	10	11	-0.2	-1.8	1.1
Male	21-24	NH Black	some college	10.3	9.7	10.8	12.6	12	13	-2.3	-2.9	-1.5
Male	60+	NH AI/AN	some college	10.2	8.8	11.4	9.2	8.7	9.7	1	-0.1	2
Male	60+	NH White	some college	10.1	9.9	10.2	10.2	9.6	10.8	-0.2	-0.6	0.3
Male	60+	NH Multi-racial	4+ years of college	9.9	9	10.5	9.8	9.3	10.3	0.1	-0.9	0.9
Male	60+	NH AI/AN	high school or less	9.4	8.5	10.4	8.8	8.4	9.2	0.6	-0.3	1.5
Male	25-59	Hispanic	some college	9.4	9.2	9.6	8.7	8.3	9.1	0.6	0.2	1
Male	21-24	NH Black	high school or less	9.3	8.9	9.7	12.1	11.6	12.7	-2.8	-3.3	-2.3
Male	25-59	Hispanic	4+ years of college	9.1	8.9	9.2	10	9.6	10.4	-0.9	-1.3	-0.6
Female	21-24	NH White	some college	9.1	8.9	9.2	7.5	7.1	7.9	1.6	1.2	2.1
Male	60+	NH Multi-racial	some college	9	8.3	9.5	8.6	8.2	9	0.4	-0.2	1
Male	25-59	NH Black	some college	8.6	8.5	8.8	8.4	8	8.7	0.3	-0.1	0.6
Female	21-24	NH Multi-racial	4+ years of college	8.6	7.8	9.3	7.2	6.8	7.6	1.4	0.8	2.1
Male	60+	NH White	high school or less	8.5	8.4	8.6	9.8	9.3	10.4	-1.3	-1.9	-0.8
Male	21-24	NH Asian	4+ years of college	8.4	7.9	9	12	11.2	12.6	-3.5	-4.5	-2.7
Male	60+	NH Multi-racial	high school or less	8.1	7.5	8.5	8.2	7.7	8.6	-0.1	-0.8	0.4
Male	60+	Hispanic	some college	8	7.7	8.3	6.8	6.4	7.1	1.3	0.8	1.8
Male	60+	NH Black	high school or less	7.9	7.6	8.1	6.2	5.9	6.6	1.7	1.3	2
Male	60+	Hispanic	high school or less	7.9	7.7	8.1	6.5	6.2	6.8	1.4	1	1.8
Male	60+	Hispanic	4+ years of college	7.9	7.5	8.3	7.7	7.4	8.1	0.2	-0.2	0.7
Male	25-59	NH Black	4+ years of college	7.8	7.6	8	9.6	9.2	10	-1.8	-2.2	-1.3
Female	21-24	Hispanic	4+ years of college	7.6	7.1	8.1	5.6	5.3	6	2	1.5	2.5
Male	25-59	NH Asian	high school or less	7.4	7.1	7.7	6.7	6.3	6.9	0.7	0.3	1.3
Male	21-24	NH Asian	some college	7.4	6.8	7.9	10.5	10	10.9	-3.1	-3.7	-2.5
Male	60+	NH Black	some college	7.3	7	7.5	6.5	6.2	6.7	0.8	0.4	1.1
Female	21-24	NH AI/AN	some college	7.3	6.2	8.2	6.7	6.3	7.1	0.6	-0.5	1.6
Female	21-24	NH Multi-racial	some college	7.2	6.7	7.7	6.3	6	6.6	0.9	0.4	1.5
Female	21-24	NH AI/AN	high school or less	7.1	6.1	8	6.4	6	6.8	0.6	-0.3	1.4
Female	25-59	NH White	4+ years of college	6.9	6.9	7	5.7	5.3	6	1.3	0.9	1.6
Male	60+	NH Black	4+ years of college	6.8	6.6	7.1	7.4	7.2	7.7	-0.6	-0.9	-0.2
Female	21-24	NH AI/AN	4+ years of college	6.8	5.9	7.4	7.7	7.2	8.1	-0.9	-1.6	-0.2
Male	25-59	NH Asian	some college	6.7	6.5	6.9	7	6.6	7.3	-0.3	-0.7	0
Female	60+	NH White	4+ years of college	6.5	6.4	6.6	4.4	4.2	4.6	2.1	1.8	2.3
Male	60+	NH Asian	high school or less	6.3	5.9	6.6	5.2	4.8	5.4	1.1	0.6	1.4
Male	60+	NH Asian	some college	6.3	5.9	6.6	5.4	5.1	5.6	0.9	0.3	1.3
Male	60+	NH Asian	4+ years of college	5.8	5.5	6	6.2	5.9	6.4	-0.4	-0.7	-0.1
Male	25-59	NH Asian	4+ years of college	5.5	5.4	5.6	8	7.6	8.3	-2.5	-2.9	-2.1
Female	21-24	NH Multi-racial	high school or less	5.4	5	5.8	6	5.7	6.3	-0.6	-1.1	-0.2
Female	25-59	NH Multi-racial	4+ years of college	5.4	5.1	5.7	4.8	4.5	5	0.6	0.2	1
Female	21-24	NH White	high school or less	5.3	5.1	5.4	7.1	6.7	7.6	-1.9	-2.2	-1.4
Female	21-24	NH Black	4+ years of college	5.2	4.7	5.5	5.4	5.2	5.7	-0.2	-0.7	0.2
Female	25-59	NH AI/AN	high school or less	5.2	4.8	5.5	4.3	4.1	4.5	0.9	0.5	1.3
Female	21-24	NH Asian	4+ years of college	5.1	4.7	5.5	4.5	4.3	4.7	0.6	0.3	1
Female	21-24	Hispanic	some college	5.1	4.9	5.3	4.9	4.7	5.2	0.2	-0.1	0.5
Female	21-24	NH Asian	some college	4.9	4.6	5.1	3.9	3.7	4.1	0.9	0.6	1.2
Female	25-59	NH AI/AN	some college	4.9	4.7	5.1	4.5	4.2	4.8	0.5	0.2	0.8
Female	25-59	NH Multi-racial	high school or less	4.8	4.6	5.1	4	3.8	4.2	0.8	0.5	1.2
Female	25-59	NH AI/AN	4+ years of college	4.7	4.3	5	5.1	4.8	5.4	-0.4	-0.8	0
Female	25-59	NH White	some college	4.6	4.6	4.6	5	4.7	5.2	-0.4	-0.6	0
Female	21-24	NH Black	high school or less	4.5	4.3	4.7	4.5	4.3	4.7	0	-0.3	0.3
Female	21-24	NH Asian	high school or less	4.4	3.9	4.8	3.8	3.6	3.9	0.6	0.1	1.1
Female	21-24	NH Black	some college	4.3	4.1	4.4	4.7	4.6	4.9	-0.5	-0.7	-0.2
Female	60+	NH White	some college	4.2	4.2	4.3	3.8	3.6	4.1	0.4	0.2	0.6
Female	25-59	Hispanic	4+ years of college	4.2	4.1	4.3	3.7	3.6	3.9	0.5	0.3	0.7
Female	25-59	NH Black	high school or less	4.1	4.1	4.2	3	2.9	3.2	1.1	1	1.3
Female	25-59	NH Multi-racial	some college	4.1	3.9	4.2	4.2	4	4.4	-0.1	-0.4	0.2
Female	25-59	NH White	high school or less	4	3.9	4	4.8	4.5	5	-0.8	-1	-0.6
Female	21-24	Hispanic	high school or less	3.8	3.7	4	4.7	4.5	4.9	-0.9	-1.1	-0.6
Female	60+	NH Multi-racial	4+ years of college	3.6	3.3	4	3.7	3.5	3.9	0	-0.4	0.2
Female	60+	NH AI/AN	some college	3.5	3.1	4	3.5	3.2	3.7	0.1	-0.4	0.5
Female	60+	NH AI/AN	4+ years of college	3.4	2.9	3.8	3.9	3.7	4.2	-0.6	-1	-0.2
Female	25-59	NH Black	some college	3.2	3.1	3.3	3.1	3	3.3	0.1	-0.1	0.2
Female	25-59	NH Black	4+ years of college	3.2	3.1	3.3	3.6	3.5	3.8	-0.4	-0.6	-0.2
Female	25-59	NH Asian	4+ years of college	3.2	3.1	3.3	3	2.9	3.1	0.2	0.1	0.4
Female	60+	NH White	high school or less	3.1	3	3.1	3.7	3.5	3.8	-0.6	-0.8	-0.4
Female	60+	NH AI/AN	high school or less	3.1	2.7	3.4	3.3	3.1	3.5	-0.2	-0.6	0.1
Female	25-59	Hispanic	some college	3.1	3	3.1	3.3	3.1	3.4	-0.2	-0.4	-0.1
Female	60+	Hispanic	4+ years of college	2.8	2.6	2.9	2.9	2.8	3.1	-0.1	-0.3	0.1
Female	60+	NH Black	high school or less	2.6	2.6	2.7	2.3	2.2	2.4	0.3	0.2	0.4
Female	60+	NH Black	4+ years of college	2.6	2.5	2.7	2.8	2.7	2.9	-0.2	-0.3	-0.1
Female	25-59	NH Asian	some college	2.6	2.5	2.7	2.6	2.5	2.7	0	-0.2	0.2
Female	25-59	NH Asian	high school or less	2.4	2.3	2.5	2.5	2.4	2.6	-0.1	-0.2	0.1
Female	60+	NH Asian	high school or less	2.3	2.2	2.5	1.9	1.8	2	0.4	0.3	0.5
Female	60+	NH Multi-racial	some college	2.3	2.1	2.5	3.2	3.1	3.4	-0.9	-1.2	-0.8
Female	25-59	Hispanic	high school or less	2.3	2.3	2.4	3.1	3	3.3	-0.8	-1	-0.6
Female	60+	Hispanic	some college	2.3	2.2	2.4	2.5	2.4	2.7	-0.2	-0.4	-0.1
Female	60+	NH Asian	some college	2.2	2	2.3	2	1.9	2.1	0.1	0	0.3
Female	60+	NH Multi-racial	high school or less	2.2	2	2.3	3.1	2.9	3.3	-0.9	-1.1	-0.7
Female	60+	NH Asian	4+ years of college	2.1	2	2.2	2.3	2.2	2.4	-0.2	-0.4	-0.1
Female	60+	NH Black	some college	2	2	2.1	2.4	2.3	2.6	-0.4	-0.5	-0.3
Female	60+	Hispanic	high school or less	1.7	1.6	1.7	2.4	2.3	2.6	-0.8	-0.9	-0.6
Supplementary table 2. Table of the estimated grams per day (and 95% CI) of drinkers for each intersectional stratum
